# Supplementary material for: Deploying a Proximal Sensing Cart to Identify Drought-Adaptive Traits in Upland Cotton for High-Throughput Phenotyping
Source: Front Plant Sci. 2018 Apr 23;9:507. doi: 10.3389/fpls.2018.00507 (PMC5961097; doi:10.3389/fpls.2018.00507)
Supplement: TABLE S1 — The outputs for each trait assessed from the repeated-measures mixed-model analysis for cart derived traits or from the mixed-model analysis from the hand measured traits. Each table contains the effects included in the model along with the corresponding degrees of freedom (DF) calculated F values and associated P-value. Model effects were considered significant at 0.05. [file Data_Sheet_1.xlsx]

## Sheet: S. Table 1
S. Table 1 The outputs for each trait assessed from the repeated-measures mixed-model analysis for cart derived traits or from the mixed-model analysis from the heand measured traits. Each table contains the effects included in the model along with the corresponding degrees of freedom (DF) calculated F values and associated P-value. Model effects were considered significant at 0.05.
Effect	Num DF	F Value	Pr > F
Canopy Temperature (Tc)
Entry	34	26.45	<.0001
Trt	1	0.41	0.5565
Entry*Trt	34	2.23	0.0001
DOY	3	81.86	<.0001
Entry*DOY	102	3.79	<.0001
Trt*DOY	3	1.27	0.3288
Entry*Trt*DOY	102	0.31	1
Plant height (h)
Entry	34	14.12	<.0001
Trt	1	0.13	0.7694
Entry*Trt	34	2.35	<.0001
DOY	3	3793.56	<.0001
Entry*DOY	102	2.28	<.0001
Trt*DOY	3	48.45	<.0001
Entry*Trt*DOY	102	0.33	1
Crop Water Stress Index (CWSI)
Entry	34	26.88	<.0001
Trt	1	0.21	0.668
Entry*Trt	34	2.24	<.0001
DOY	3	57.9	<.0001
Entry*DOY	102	3.83	<.0001
Trt*DOY	3	1.36	0.3048
Entry*Trt*DOY	102	0.35	1
Leaf Area Index (LAI)
Entry	34	13.43	<.0001
Trt	1	0.33	0.5975
Entry*Trt	34	1.84	0.0029
DOY	3	1722.46	<.0001
Entry*DOY	102	1.76	<.0001
Trt*DOY	3	27.72	<.0001
Entry*Trt*DOY	102	0.5	1
Normalized Difference Vegetative Index (NDVI)
Entry	34	23.22	<.0001
Trt	1	0.55	0.504
Entry*Trt	34	1.39	0.0738
DOY	3	483.5	<.0001
Entry*DOY	102	1.48	0.0032
Trt*DOY	3	3.2	0.0812
Entry*Trt*DOY	102	0.69	0.9901
Plant stand count
Entry	34	25.62	<.0001
Trt	1	2.53	0.1832
Entry*Trt	34	0.55	0.9794
First square
Entry	34	1.2	0.2282
Trt	1	0.02	0.8907
Entry*Trt	34	0.73	0.8554
First flower
Entry	34	3.94	<.0001
Trt	1	0	0.9737
Entry*Trt	34	0.91	0.6137
Pollen sterility
Entry	34	3.7	<.0001
Trt	1	0.02	0.9129
Entry*Trt	34	1.28	0.1826

## Sheet: S. Table 2
S. Table 2 The mixed-model DUNNETTs comparison with the local check output for each of the cart derived traits. The comparisons are split out by each cotton entry and irrigation treatment assessed. The table includes the calculated lsmeans value for the cart dervied trait, the standard error (SE) and the assocated P-value. Comparisons were considered significant at 0.05.
		Water-Limited			Well-Watered			Water-Limited			Well-Watered			Water-Limited			Well-Watered			Water-Limited			Well-Watered			Water-Limited			Well-Watered
Entry	Entry No.	Tc	SE	P-value	Tc	SE	P-value	h	SE	P-value	h	SE	P-value	NDVI	SE	P-value	NDVI	SE	P-value	CWSI	SE	P-value	CWSI	SE	P-value	LAI	SE	P-value	LAI	SE	P-value
LA14063046	1	37.9482	1.3122	0.2807	36.9616	1.3107	0.0236	52.1985	1.0497	<.0001	50.9709	1.1074	0.0717	0.6008	0.02064	0.1871	0.5775	0.02079	0.036	2.555	0.5624	0.4825	2.5631	0.5598	0.0137	2.0142	0.07412	0.0895	1.9135	0.0759	0.8254
LA14063101	2	38.2459	1.3126	0.0309	36.8722	1.3149	0.038	49.2109	1.1127	0.1821	51.5087	1.0996	0.0199	0.5904	0.02114	0.054	0.5573	0.02119	0.001	2.9493	0.5638	0.0297	2.3374	0.568	0.0777	1.8643	0.07735	0.783	1.8871	0.07699	0.5653
LA14063038	3	39.1922	1.3127	<.0001	37.4916	1.3115	<.0001	48.0243	1.1213	0.7696	49.3954	1.0666	0.6395	0.5307	0.02115	<.0001	0.5386	0.02062	<.0001	3.9835	0.564	<.0001	3.1248	0.561	<.0001	1.687	0.07744	0.0094	1.7961	0.07445	0.0795
LA14063001	4	38.2644	1.3089	0.0299	36.2563	1.3122	0.9316	46.9501	1.0635	0.5283	51.935	1.0871	0.0065	0.5755	0.0205	0.0065	0.6047	0.02094	0.5396	3.0213	0.5561	0.0172	1.8851	0.5628	0.9203	1.6978	0.07454	0.0142	2.0011	0.07638	0.3462
LA14063083	5	38.5277	1.3103	0.0019	35.9834	1.3099	0.2981	49.6618	1.1018	0.0915	56.1158	1.0555	<.0001	0.5658	0.02083	0.0011	0.6361	0.02052	0.2465	3.2234	0.5591	0.0017	1.4771	0.5579	0.1631	1.8141	0.07617	0.3519	2.2439	0.07447	<.0001
TAM 13S-03	6	36.6501	1.3132	0.0007	35.8039	1.3126	0.1016	50.0945	1.1462	0.0413	49.3707	1.1374	0.6612	0.6468	0.02125	0.214	0.6291	0.02112	0.451	1.3638	0.565	0.0003	1.3214	0.5636	0.0537	1.986	0.07793	0.1835	1.9408	0.07739	0.891
TAM WK-11L	7	37.2119	1.3151	0.145	36.6725	1.3151	0.1854	50.1363	1.1483	0.0316	48.0984	1.1619	0.5292	0.6304	0.0216	0.741	0.5981	0.02147	0.338	1.9503	0.5689	0.137	2.2105	0.5687	0.2109	1.9571	0.07959	0.3396	1.8881	0.07883	0.5841
TAM 13Q-51	8	37.1373	1.3178	0.0887	35.7532	1.317	0.0693	51.4974	1.1226	0.0008	51.5545	1.1718	0.0252	0.6493	0.02161	0.1656	0.6416	0.02163	0.1495	1.7273	0.574	0.0226	1.3801	0.5725	0.085	2.0825	0.07834	0.009	2.0477	0.07913	0.1269
Tamcot G11	9	37.0029	1.3086	0.0304	36.4606	1.3148	0.5331	49.4181	1.0633	0.1261	49.2826	1.0566	0.7081	0.6251	0.02046	0.9733	0.6047	0.02083	0.5426	1.8208	0.5554	0.0519	2.026	0.5675	0.5409	1.9196	0.07444	0.6466	1.8998	0.07458	0.6886
TAM 13Q-18	10	37.6941	1.3134	0.829	36.0939	1.3071	0.5333	46.56	1.1698	0.3409	48.1918	1.0482	0.5735	0.6134	0.02149	0.5356	0.6214	0.02017	0.7481	2.4646	0.5656	0.7023	1.6257	0.5522	0.4174	1.8173	0.07928	0.3775	1.8683	0.07316	0.4223
PD 2013016	11	38.6104	1.3125	0.0007	38.1918	1.3122	<.0001	48.7096	1.1456	0.3701	47.5087	1.1462	0.2389	0.5867	0.0214	0.0343	0.5252	0.02145	<.0001	3.3009	0.5639	0.0006	3.7635	0.5634	<.0001	1.8646	0.07912	0.7887	1.7489	0.07979	0.0167
PD 07040	12	37.7662	1.3142	0.6474	36.0602	1.3163	0.4512	48.4969	1.1153	0.4767	51.9972	1.1255	0.0067	0.6196	0.0213	0.7816	0.6303	0.02146	0.4135	2.4913	0.5668	0.6364	1.5416	0.571	0.2579	1.8958	0.07779	0.8869	2.0396	0.07827	0.1516
PD 08028	13	37.2352	1.3137	0.1683	36.9371	1.3119	0.0262	54.903	1.126	<.0001	50.289	1.1338	0.2308	0.6411	0.02128	0.3527	0.5935	0.02099	0.225	1.9051	0.566	0.0985	2.4892	0.5622	0.0249	2.2044	0.07794	<.0001	1.9585	0.07674	0.715
PD 09084	14	42.4893	1.3109	<.0001	41.0714	1.3127	<.0001	39.8343	1.0697	<.0001	36.5253	1.0802	<.0001	0.3138	0.02073	<.0001	0.3269	0.02088	<.0001	7.1881	0.5601	<.0001	6.6923	0.5636	<.0001	0.9673	0.07524	<.0001	1.0174	0.07578	<.0001
PD 09046	15	38.1328	1.3095	0.0843	36.8303	1.312	0.0647	49.0664	1.0823	0.2411	49.4653	1.131	0.5971	0.5816	0.02064	0.0176	0.5958	0.02119	0.273	2.8602	0.5574	0.0705	2.4362	0.5627	0.0411	1.7838	0.07514	0.1877	1.9632	0.07807	0.6669
Ark 0921-27ne	16	37.0414	1.3139	0.0445	35.3546	1.317	0.0012	53.8641	1.1027	<.0001	55.8112	1.112	<.0001	0.6477	0.02108	0.197	0.6383	0.02149	0.1972	1.6605	0.5661	0.0127	0.9064	0.5722	0.0005	2.1116	0.07643	0.0029	2.2186	0.0782	0.0001
Ark 0912-18	17	37.2275	1.3142	0.1635	36.2309	1.3135	0.8629	49.5913	1.0918	0.0953	47.9513	1.1615	0.4479	0.6376	0.02106	0.4659	0.6174	0.02139	0.9172	1.882	0.5666	0.0848	1.8336	0.5657	0.9305	1.9477	0.07611	0.4074	1.8636	0.07888	0.3827
Ark 0921-31ne	18	37.7994	1.3124	0.5536	36.9852	1.3128	0.0152	51.716	1.1215	0.0004	51.6124	1.1209	0.0189	0.6033	0.02124	0.23	0.5965	0.02104	0.2882	2.5744	0.5635	0.4255	2.4208	0.564	0.0418	1.9302	0.07819	0.5473	2.0183	0.07675	0.2483
Ark 0911-13	19	37.3504	1.309	0.3243	36.8317	1.3088	0.0625	52.2021	1.0653	<.0001	51.6681	1.063	0.0142	0.6415	0.0205	0.3377	0.6113	0.02047	0.8135	2.0844	0.5562	0.3138	2.4609	0.5559	0.0322	2.0595	0.07452	0.0205	2.0206	0.07454	0.2356
Ark 0908-60	20	38.74	1.3104	0.0001	37.3766	1.3131	0.0002	50.9742	1.0939	0.0053	52.4841	1.1233	0.0014	0.5562	0.02083	0.0002	0.5452	0.02134	<.0001	3.5001	0.5592	<.0001	2.8916	0.5649	0.0002	1.8022	0.07611	0.2802	1.891	0.07873	0.6022
NM 16-13P1088B	21	38.6732	1.3118	0.0003	36.9175	1.3108	0.0291	47.0055	1.0703	0.5611	48.5679	1.1231	0.8068	0.5617	0.02078	0.0005	0.5715	0.021	0.0141	3.472	0.5619	<.0001	2.4282	0.5601	0.0402	1.6742	0.07508	0.0059	1.8345	0.0773	0.2066
NM 13R1015	22	37.4825	1.3132	0.6092	36.2746	1.3107	0.9825	54.9832	1.1067	<.0001	55.2306	1.0435	<.0001	0.6271	0.02112	0.8861	0.5991	0.02044	0.3604	2.2277	0.5649	0.6374	1.8419	0.5594	0.9545	2.1569	0.07708	0.0003	2.117	0.07348	0.0149
Acala 1517-08	23	38.1223	1.3127	0.0891	36.5651	1.3092	0.3311	49.0966	1.105	0.2268	50.8053	1.1001	0.0921	0.6124	0.02104	0.4976	0.5962	0.0207	0.2793	2.8654	0.5638	0.066	2.0693	0.5568	0.4477	1.8939	0.07656	0.9069	1.9553	0.07587	0.7425
TAM LBB130218	24	37.5267	1.3122	0.7269	37.412	1.3094	0.0002	47.2637	1.1519	0.73	44.1615	1.1374	0.0002	0.6316	0.02118	0.7006	0.574	0.02075	0.024	2.2923	0.5631	0.8166	2.9265	0.5572	0.0002	1.868	0.07778	0.826	1.7145	0.07614	0.0056
TAM LBB131001	25	37.8434	1.3072	0.4701	36.89	1.313	0.0362	46.0096	1.0286	0.1477	46.7955	1.1319	0.0822	0.604	0.0201	0.2548	0.5927	0.0211	0.204	2.6061	0.5523	0.3764	2.349	0.5644	0.0764	1.7498	0.0726	0.0771	1.8424	0.07705	0.2494
AU 90098	26	38.3924	1.3098	0.0085	37.6012	1.3099	<.0001	51.5234	1.1306	0.0011	50.9234	1.078	0.077	0.5531	0.02084	<.0001	0.533	0.02053	<.0001	3.1023	0.5582	0.007	3.06	0.5579	<.0001	1.8538	0.07657	0.6811	1.8413	0.07446	0.2438
GA 2012141	27	38.8523	1.3099	<.0001	38.5088	1.3122	<.0001	50.9805	1.0855	0.0042	47.3229	1.1766	0.1987	0.5519	0.02068	<.0001	0.5244	0.02146	<.0001	3.6124	0.5582	<.0001	3.9962	0.5633	<.0001	1.8138	0.07526	0.3469	1.6947	0.07983	0.0023
GA 2015032	28	39.3868	1.3094	<.0001	37.7252	1.313	<.0001	51.0025	1.0697	0.0059	50.0903	1.1125	0.2779	0.5338	0.02048	<.0001	0.5513	0.0212	0.0004	4.1796	0.5569	<.0001	3.2828	0.5645	<.0001	1.7662	0.07419	0.1272	1.8847	0.0778	0.5474
GA 2015073	29	38.7401	1.3115	0.0001	37.3755	1.3148	0.0002	48.1484	1.1031	0.6894	51.7408	1.1219	0.0117	0.5474	0.02085	<.0001	0.5347	0.02135	<.0001	3.5444	0.5614	<.0001	2.9119	0.568	0.0001	1.6931	0.0758	0.0118	1.8694	0.07813	0.4194
GA 2015090	30	38.5347	1.3107	0.0017	38.1122	1.3132	<.0001	52.0988	1.0947	0.0001	48.132	1.1603	0.5295	0.5648	0.02092	0.0008	0.492	0.02164	<.0001	3.3739	0.5599	0.0002	3.6817	0.5654	<.0001	1.884	0.0767	0.9892	1.6582	0.08067	0.0004
DP393	31	38.4891	1.3129	0.003	36.3404	1.307	0.8402	47.1274	1.0899	0.6319	50.238	1.0387	0.2329	0.5807	0.02102	0.0145	0.6098	0.02011	0.7489	3.2962	0.5642	0.0007	1.8977	0.5519	0.8869	1.7437	0.07635	0.0635	1.923	0.07281	0.924
DP493	32	38.1085	1.3114	0.0994	37.2697	1.3119	0.0007	50.2174	1.1071	0.0273	49.5971	1.0891	0.5217	0.5885	0.02108	0.0439	0.5535	0.02079	0.0006	2.8711	0.5613	0.0636	2.8312	0.5621	0.0004	1.8869	0.07754	0.98	1.827	0.0754	0.1743
FM958	33	37.2491	1.3143	0.1845	36.4085	1.3093	0.6594	51.2112	1.0916	0.0021	49.1672	1.0591	0.7861	0.6432	0.02106	0.2949	0.5938	0.0204	0.2268	1.8954	0.5669	0.092	1.8816	0.5567	0.9311	2.0366	0.07614	0.045	1.879	0.07377	0.5017
UA222	34	37.9731	1.3125	0.2422	36.604	1.3131	0.2565	45.9741	1.148	0.1596	46.3437	1.1173	0.0294	0.6087	0.02108	0.3796	0.5806	0.02115	0.0489	2.6659	0.5636	0.27	2.0926	0.5647	0.3876	1.7837	0.07705	0.187	1.7524	0.07742	0.0186
DP1549B2XF	35	37.6313	1.2893	*	36.2809	1.2927	*	47.6809	0.5178	*	48.8517	0.5512	*	0.6245	0.01464	*	0.6156	0.01515	*	2.3585	0.5124	*	1.8577	0.5197	*	1.885	0.04233	*	1.9304	0.04462	*
* Indicates the local check used as the control for the Dunnett comparison.

## Sheet: S. Table 3
S. Table 3 The lsmeans and standard error (SE) dervied from the mixed-model analysis for each of the hand collected traits. These values were used for the subsequent trait association analysis.
		Stand count		First square		First flower		Pollen sterility
Entry	Entry No.	Estimate	SE	Estimate	SE	Estimate	SE	Estimate	SE
LA14063046	1	87.3333	5.4882	168.4	0.4277	185.99	0.2635	2.6	0.234
LA14063101	2	85.75	5.4882	168.9	0.4277	186.33	0.2635	2.95	0.234
LA14063038	3	73.1667	5.4882	168.49	0.4277	185.99	0.2635	3.4	0.234
LA14063001	4	93.6667	5.4882	168.33	0.3822	185.5	0.2361	2	0.234
LA14063083	5	102	5.4882	168.9	0.4277	186.49	0.2635	2.45	0.234
TAM 13S-03	6	135	5.4882	168.32	0.4277	185.83	0.2635	2.2	0.234
TAM WK-11L	7	129.17	5.4882	169.74	0.4277	185.91	0.2635	2.5	0.234
TAM 13Q-51	8	123	5.4882	168.74	0.4277	185.99	0.2635	3.2	0.234
Tamcot G11	9	128	5.4882	168.33	0.3822	185.67	0.2361	3.3	0.234
TAM 13Q-18	10	122.42	5.4882	168.5	0.3822	185.83	0.2361	2.7	0.234
PD 2013016	11	73	5.4882	169.15	0.4277	185.99	0.2635	2.25	0.234
PD 07040	12	103.08	5.4882	168.57	0.4277	185.16	0.2635	2.8	0.234
PD 08028	13	101.58	5.4882	168.49	0.4277	186.24	0.2635	2.7	0.234
PD 09084	14	15.5833	5.4882	168.67	0.3822	186.17	0.2361	2.1	0.234
PD 09046	15	96.75	5.4882	169.4	0.4277	186.49	0.2635	2.45	0.234
Ark 0921-27ne	16	115.17	5.4882	168.65	0.4277	184.91	0.2635	2.25	0.234
Ark 0912-18	17	108.92	5.4882	168.49	0.4277	185.16	0.2635	2.4	0.234
Ark 0921-31ne	18	101.67	5.4882	168.74	0.4277	184.99	0.2635	2	0.234
Ark 0911-13	19	105.08	5.4882	168.57	0.4277	184.99	0.2635	2.6	0.234
Ark 0908-60	20	82.0833	5.4882	168.74	0.4277	185.83	0.2635	2.9	0.234
NM 16-13P1088	21	106.5	5.4882	168.9	0.4277	185.83	0.2635	2.65	0.234
NM 13R1015	22	114.25	5.4882	168.99	0.4277	186.08	0.2635	2.85	0.234
Acala 1517-08	23	117.58	5.4882	168.65	0.4277	185.83	0.2635	2.75	0.234
TAM LBB130218	24	122.08	5.4882	168.83	0.3822	186.67	0.2361	2.65	0.234
TAM LBB131001	25	123.58	5.4882	168.32	0.4277	186.24	0.2635	2.55	0.234
AU 90098	26	84.4167	5.4882	169	0.3822	185.83	0.2361	2.35	0.234
GA 2012141	27	75.3333	5.4882	168.74	0.4277	185.58	0.2635	2.7	0.234
GA 2015032	28	66.8333	5.4882	168.99	0.4277	185.58	0.2635	2.8	0.234
GA 2015073	29	83.5833	5.4882	168.24	0.4277	185.58	0.2635	2.6	0.234
GA 2015090	30	66.3333	5.4882	169.4	0.4277	186.58	0.2635	3.1	0.234
DP393	31	107.83	5.4882	168.74	0.4277	185.41	0.2635	2.95	0.234
DP493	32	111.92	5.4882	169.5	0.3822	186.17	0.2361	3.25	0.234
FM958	33	108.92	5.4882	168.9	0.4277	185.99	0.2635	2.85	0.234
UA222	34	118.58	5.4882	168.99	0.4277	185.41	0.2635	2.5	0.234
DP1549B2XF	35	131.86	2.6018	169.48	0.1825	186.33	0.1246	2.1167	0.1309

## Sheet: S. Table 4
S. Table 4 The calculated broad-sense heritability estimates and standard error (SE) for each of the cart derived traits for each day of year (DOY) collection.
DOY	Trait	H^2	SE
167	CWSI	0.345365	0.0782735
167	Height	0.57362	0.0721215
167	LAI	0.338369	0.0780771
167	NDVI	0.284127	0.0757232
167	Temp	0.268997	0.0752592
181	CWSI	0.525538	0.0752563
181	Height	0.43047	0.0784103
181	LAI	0.381648	0.0787662
181	NDVI	0.458172	0.779334
181	Temp	0.499579	0.0765255
195	CWSI	0.439592	0.0783854
195	Height	0.312303	0.0767723
195	LAI	0.320488	0.0775192
195	NDVI	0.489302	0.0768305
195	Temp	0.439692	0.078397
209	CWSI	0.132136	0.0639963
209	Height	0.211069	0.0707583
209	LAI	0.207721	0.0710323
209	NDVI	0.349922	0.0782113
209	Temp	0.0972882	0.059555

## Sheet: S. Table 5
S. Table 5 Pearson correlation coefficients (above) and P-values (below) showing relationships between the cart and hand collected measurements from all collections and across treatments. Correlations were considered significant at 0.05.
	Tc	h	NDVI	CWSI	LAI	Stand	Square	Flower	Pollen
Tc	1	-0.57023	-0.77504	0.93674	-0.79099	-0.69514	0.12421	0.18923	-0.10579
		<.0001	<.0001	<.0001	<.0001	<.0001	0.3056	0.1167	0.3834
h	-0.57023	1	0.61848	-0.64073	0.88801	0.31639	-0.13373	-0.20389	0.21512
	<.0001		<.0001	<.0001	<.0001	0.0076	0.2697	0.0905	0.0737
NDVI	-0.77504	0.61848	1	-0.9296	0.88354	0.86169	-0.10063	-0.2208	0.08909
	<.0001	<.0001		<.0001	<.0001	<.0001	0.4072	0.0662	0.4633
CWSI	0.93674	-0.64073	-0.9296	1	-0.87989	-0.83425	0.14669	0.20951	-0.09595
	<.0001	<.0001	<.0001		<.0001	<.0001	0.2256	0.0817	0.4295
LAI	-0.79099	0.88801	0.88354	-0.87989	1	0.63477	-0.10983	-0.21459	0.14404
	<.0001	<.0001	<.0001	<.0001		<.0001	0.3654	0.0744	0.2342
Stand	-0.69514	0.31639	0.86169	-0.83425	0.63477	1	-0.01046	-0.10351	0.04735
	<.0001	0.0076	<.0001	<.0001	<.0001		0.9315	0.3938	0.6971
Square	0.12421	-0.13373	-0.10063	0.14669	-0.10983	-0.01046	1	0.27252	-0.03595
	0.3056	0.2697	0.4072	0.2256	0.3654	0.9315		0.0225	0.7676
Flower	0.18923	-0.20389	-0.2208	0.20951	-0.21459	-0.10351	0.27252	1	0.224
	0.1167	0.0905	0.0662	0.0817	0.0744	0.3938	0.0225		0.0623
Pollen	-0.10579	0.21512	0.08909	-0.09595	0.14404	0.04735	-0.03595	0.224	1
	0.3834	0.0737	0.4633	0.4295	0.2342	0.6971	0.7676	0.0623

## Sheet: S. Table 6
S. Table 6 Pearson correlation coefficients (above) and P-values (below) showing relationships between the cart and hand collected measurements as well as the image derived canopy cover from the eight plots assessed across treatments. Correlations were considered significant at 0.05.
	Cover	Tc	Ta	h	NDVI	CWSI	LAI	Stand	Squares	Flowers	Pollen
Cover	1	-0.7893	0.26063	0.8642	0.6831	-0.78798	0.72141	0.74652	-0.59316	-0.80978	0.03056
		0.0198	0.533	0.0056	0.0619	0.0202	0.0434	0.0334	0.1212	0.0148	0.9427
Tc	-0.7893	1	-0.5822	-0.9305	-0.97825	0.99995	-0.98608	-0.93444	0.65275	0.72564	0.07813
	0.0198		0.13	0.0008	<.0001	<.0001	<.0001	0.0007	0.0793	0.0416	0.8541
Ta	0.26063	-0.5822	1	0.42061	0.63004	-0.5901	0.67851	0.39713	-0.38488	-0.31259	-0.50443
	0.533	0.13		0.2994	0.0941	0.1236	0.0643	0.33	0.3464	0.451	0.2024
h	0.8642	-0.9305	0.42061	1	0.86515	-0.92926	0.89893	0.95165	-0.64787	-0.86504	0.07183
	0.0056	0.0008	0.2994		0.0055	0.0008	0.0024	0.0003	0.0824	0.0055	0.8658
NDVI	0.6831	-0.97825	0.63004	0.86515	1	-0.97873	0.9889	0.92402	-0.66051	-0.67313	-0.10338
	0.0619	<.0001	0.0941	0.0055		<.0001	<.0001	0.001	0.0746	0.0673	0.8075
CWSI	-0.78798	0.99995	-0.5901	-0.92926	-0.97873	1	-0.98716	-0.93255	0.65355	0.7247	0.08346
	0.0202	<.0001	0.1236	0.0008	<.0001		<.0001	0.0007	0.0788	0.042	0.8442
LAI	0.72141	-0.98608	0.67851	0.89893	0.9889	-0.98716	1	0.91894	-0.63403	-0.72939	-0.15403
	0.0434	<.0001	0.0643	0.0024	<.0001	<.0001		0.0013	0.0914	0.04	0.7157
Stand	0.74652	-0.93444	0.39713	0.95165	0.92402	-0.93255	0.91894	1	-0.65601	-0.79771	0.08481
	0.0334	0.0007	0.33	0.0003	0.001	0.0007	0.0013		0.0773	0.0177	0.8417
Squares	-0.59316	0.65275	-0.38488	-0.64787	-0.66051	0.65355	-0.63403	-0.65601	1	0.47471	-0.49028
	0.1212	0.0793	0.3464	0.0824	0.0746	0.0788	0.0914	0.0773		0.2346	0.2174
Flowers	-0.80978	0.72564	-0.31259	-0.86504	-0.67313	0.7247	-0.72939	-0.79771	0.47471	1	0
	0.0148	0.0416	0.451	0.0055	0.0673	0.042	0.04	0.0177	0.2346		1
Pollen	0.03056	0.07813	-0.50443	0.07183	-0.10338	0.08346	-0.15403	0.08481	-0.49028	0	1
	0.9427	0.8541	0.2024	0.8658	0.8075	0.8442	0.7157	0.8417	0.2174	1
